# Supplementary material for: Attitudes of blood donors to their sample and data donation for biobanking
Source: Eur J Hum Genet. 2019 May 30;27(11):1659–67. doi: 10.1038/s41431-019-0434-1 (PMC6871534; doi:10.1038/s41431-019-0434-1)
Supplement: Supplementary file 1 — Supplementary Table S1 [file 41431_2019_434_MOESM1_ESM.xlsx]

## Sheet: Taul1
Supplementary Table S1: Blood donor interviews participant information
Information	Participants	Number	Percentage
Gender	Men	29	0.47541
	Women	32	0.52459
Age group	18-25	8	0.131148
	26-33	12	0.196721
	33-41	9	0.147541
	42-49	12	0.196721
	50-57	10	0.163934
	58-65	7	0.114754
	66-70	3	0.0491803
First time donors	No	58	0.95082
	Yes	3	0.0491803
Blood donation site	Mobile	10	0.163934
	Fixed	51	0.836066
Total		61	1
