# Supplementary material for: Attitudes of blood donors to their sample and data donation for biobanking
Source: Eur J Hum Genet. 2019 May 30;27(11):1659–67. doi: 10.1038/s41431-019-0434-1 (PMC6871534; doi:10.1038/s41431-019-0434-1)
Supplement: Supplementary file 2 — Supplementary Table S2 [file 41431_2019_434_MOESM2_ESM.xlsx]

## Sheet: Taul1
Supplementary Table S2: Blood donor interviewee and focus group recruitment process
Summary of blood donor interview recruitment process
At the first phase of data collection, VR conducted interviews in five fixed blood donation centers in five larger towns of Southern Finland (Helsinki Kivihaka, Helsinki Sanomatalo, Tampere, Turku and Kuopio) as well as attended two mobile blood collections in more rural towns of Mäntsälä and in Pieksämäki in 2016. For avoid any unnecessary disruptions on blood collection and to advance ad hoc bl…
Summary of focus group recruitment process
In planning of the second phase of data collection - the focus group discussions - we applied what we already had learned from interviews and their content analysis. Focus groups were moderated by KS and VR. The recruitment focus was on so called potential and actual blood donors, so that groups with publicly opposing views on blood donation or scientific research escape our study scope. The aim …
