# Supplementary material for: Attitudes of blood donors to their sample and data donation for biobanking
Source: Eur J Hum Genet. 2019 May 30;27(11):1659–67. doi: 10.1038/s41431-019-0434-1 (PMC6871534; doi:10.1038/s41431-019-0434-1)
Supplement: Supplementary file 3 — Supplementary Table S3 [file 41431_2019_434_MOESM3_ESM.xlsx]

## Sheet: Taul2
Supplementary Table S3: Semi-structured interview questions
Theme A: Donating blood to patients
Question 1	Why did you come to donate blood?
Question 2	What do you think what happens to your blood after donation? What impact you wish your blood donation to have?
Question 3	How often do you donate blood? Did you thought to come again donate blood? Why?
Question 4	What reasons might make you stop donating blood?
Theme B: Donating blood and information to research
Question 5	In the donor information leaflet donors are informed that anonymous leftover blood that is not used for therapeutic purpose, can be with FRC Blood Service's permission to be directed into medical research or product development or quality control purpose? What do you think about this?
Question 6	Would you be wiling to come if Blood Serviec inveted you to provide a blood sample for health research purpose? Why?
Question 7	Lets think of a situation that a blood donor comes to donate blood for patients' use, she could always when she wants to take part in health research by giving her blood sample for the purpose. If you compare these two purposes for donated blood, health research and patient, how important would you evaluate them, for example in scale 50-50%? Why?
Question 8	When you give your blood sample to research use, would you be prepared in additiond to answer a questionnaire regarding issues about your health and lifestyle?
Question 9	Is there some kind of research that youd would not considered donated blood should be used for?
Theme C: the Blood Service Biobank
Question 10	Have you heard of biobanks? -> Short summary*
Question 11	At the moment the Blood Service does not have its own biobank, but what would you think of it if the Blood Service would have its own biobank in the future?
Question 12	If you would be asked at the Blood Service, could you think yourself ready to donate your blood samples to this biobank? Why/why not?
Question 13	Could you also consider giving the Biobank data about your health and lifestyle, for example?
Question 14	Those researchers who gain the Blood Services's permission to use the biobank data can be doing research in universities, in companies or here at the Blood Service. Do you see a difference between who is making this research? Why?
Question 15	Have you wishes concerning the ways in which the Blood Service Biobank should use these blood samples and data that you have donated?
Question 16	What kind of information do yous wish to receive from the biobank research that has been done with your data?
Theme D: Genetic research data
Question 17	As you now donate blood, your get information about your blood group and heamoglobin value. What do think, if when you participate to the Biobank, you could receive information on your genetic that is inherited health risks?
Question 18	If there was research on your blood sample, would there be some other kind of health information which you would like to receive? Is there some information which you would not like to receive?
Question 19	Perhaps you have some questions or comments in your mind?
	* Summary
	Biobanks are collections of biological samples - like blood and other tissue - that are collected for the purpose of medical research. Throught the research on biological samples it is also possible to gain knowledge of individual's genes. In addition, the biobank samples will be linked with data from the donor's life-style, health and illnesses. The samples and data is collected for future resea…
